# Supplementary material for: Person-Centeredness in Digital Primary Healthcare Services—A Scoping Review
Source: Healthcare (Basel). 2023 May 1;11(9):1296. doi: 10.3390/healthcare11091296 (PMC10178010; doi:10.3390/healthcare11091296)
Supplement: Supplementary file 1 [file healthcare-11-01296-s001.zip]

Archive with 1 entries (1 files):
- healthcare-2358293-supplementary.pdf
